# Supplementary material for: Genetic Diversity of Multidrug-Resistant Pseudomonas aeruginosa Isolates Carrying blaVIM–2 and blaKPC–2 Genes That Spread on Different Genetic Environment in Colombia
Source: Front Microbiol. 2021 Aug 27;12:663020. doi: 10.3389/fmicb.2021.663020 (PMC8432936; doi:10.3389/fmicb.2021.663020)
Supplement: Supplementary file 1 [file Data_Sheet_1.XLSX]

## Sheet: Sheet1
Dataset S1. Characteristics and antimicrobial suscptibility profiles of the 46 Carbapenem-resistant Pseudomonas aeruginosa isolates of two study hospitals from Colombia
Number of patients	Code of isolate	Illumina date	NCBI Bioproject accesion number	Biosample accesion number	Sample	Isolates colonizing or infecting	Month-year of isolation	Hospital	Sex	Range age (years)	Type of hospitalization at the time of isolation	Days of hospital stay before sampling	History in past of 6 month			Medical devices					Comorbidities					Antibiotic exposure							Susceptibility profile									Carbapenemases detection
													Hospitalization	Stay in ICU	Dialysis	Urinary catheter	Central venous cateter	Invasive Mechanical Ventilation	Endotracheal tube	Gastric tube	Diabetes	Chronic obstructive Pulmonary Disease	Chronic Kidney Disease	Coronary heart disease	Hypertension	Preceding Antibiotic Exposure	Carbapenems	Fluoroquinolones	Piparacilin/ tazobactam	Amynoglycoside	Glycopeptides	Other	Amikacin	Gentamicin	Cefepime	Ceftazidime	Imipenem	Meropenem	Doripenem	Piparacilin/ tazobactam	Ciprofloxacin	Variant of VIM	Variant of KPC	Variant of IMP	Variant of NDM
1	C1-04	No	N/A	N/A	Urine	Infecting	10-2013	1	Male	80-89	Non-ICU	47	Yes	No	No	No	No	No	No	Yes	No	No	Yes	No	Yes	Yes	No	Yes	No	No	No	No	>=64	>=16	16	>=64	>=16	>=16	>=8	>=128	>=4	ND	ND	ND	ND
2	C1-07	No	N/A	N/A	Pleural fluid	Infecting	10-2013	1	Male	40-49	ICU	3	Yes	Yes	No	Yes	No	No	No	Yes	No	No	No	No	No	Yes	Yes	No	Yes	No	No	No	<=2	2	8	16	>=16	4	4	32	<=0,25	ND	ND	ND	ND
3	C1-133-2	Yes	PRJNA391501	SAMN07291430	Tracheal aspirate	Infecting	09-2014	1	Female	60-69	ICU	54	Yes	No	No	Yes	No	No	No	No	No	No	No	No	No	No	No	No	No	No	No	No	>=64	>=16	>=64	32	>=16	>=16	>=8	>=128	>=4	VIM-2	ND	ND	ND
4	C1-178	No	N/A	N/A	Soft tissue	Infecting	03-2015	1	Male	70-79	Non-ICU	4	Yes	Yes	No	No	No	No	No	No	No	No	No	No	Yes	Yes	Yes	No	Yes	Yes	No	No	>=64	>=16	8	>=64	>=16	8	>=8	<=4	>=4	ND	ND	ND	ND
5	C1-22	No	N/A	N/A	Blood	Infecting	02-2014	1	Male	70-79	Non-ICU	20	Yes	No	No	No	Yes	No	No	No	No	Yes	No	No	Yes	No	No	No	No	No	No	No	>=64	>=16	32	16	>=16	>=16	>=8	>=128	>=4	ND	ND	ND	ND
6	C1-55	No	N/A	N/A	Oropharyngeal swab	Infecting	04-2014	1	Male	20-29	ICU	31	No	No	No	No	No	No	No	No	No	No	No	No	No	No	No	No	No	No	No	No	<=2	<=1	8	16	>=16	>=16	>=8	32	1	ND	ND	ND	ND
7	C1-67	Yes	PRJNA391501	SAMN07291438	Urine	Colonizing	05-2014	1	Female	60-69	ICU	17	Yes	Yes	No	Yes	Yes	Yes	Yes	Yes	No	No	No	No	No	Yes	No	No	Yes	No	Yes	No	<=2	>=16	32	>=64	>=16	>=16	>=8	>=128	1	VIM-2	ND	ND	ND
8	C1-68	No	N/A	N/A	Sputum	Colonizing	05-2014	1	Female	60-69	ICU	54	Yes	No	No	No	No	No	No	No	No	No	No	No	Yes	No	No	No	No	No	No	No	8	>=16	<=1	2	>=16	>=16	>=8	32	>=4	ND	ND	ND	ND
9	C2-04	No	N/A	N/A	Urine	Colonizing	10-2013	2	Male	70-79	Non-ICU	10	Yes	No	Yes	Yes	Yes	No	No	No	No	No	Yes	No	Yes	Yes	No	No	No	No	No	Yes	16	>=16	16	16	>=16	>=16	>=8	>=128	>=4	VIM-2	KPC-2	ND	ND
10	C2-07	No	N/A	N/A	Rectal swap	Colonizing	11-2013	2	Female	70-79	Non-ICU	2	Yes	No	No	No	No	No	No	No	No	No	No	No	No	No	No	No	No	No	No	No	<=2	<=1	2	4	>=16	4	2	8	0.5	ND	ND	ND	ND
11	C2-09	No	N/A	N/A	Bone	Infecting	01-2014	2	Male	50-59	Non-ICU	47	No	No	No	No	No	No	No	No	Yes	No	No	No	Yes	No	No	No	No	No	No	No	16	4	16	16	>=16	>=16	>=8	32	2	ND	ND	ND	ND
12	C2-100-1	Yes	PRJNA391501	SAMN07291437	Bone	Infecting	12-2014	2	Male	50-59	Non-ICU	58	Yes	No	Yes	No	No	No	No	No	Yes	No	Yes	Yes	Yes	No	No	No	No	No	No	No	>=64	>=16	8	4	>=16	8	>=8	8	<=0,25	ND	KPC-2	ND	ND
13	C2-101	Yes	PRJNA391501	SAMN07291429	Rectal swap	Colonizing	12-2014	2	Female	70-79	Non-ICU	3	Yes	No	No	No	No	No	No	No	No	No	No	No	Yes	No	No	No	No	No	No	No	>=64	>=16	>=64	>=64	>=16	>=16	>=8	>=128	2	VIM-2	ND	ND	ND
14	C2-102-2	Yes	N/A	N/A	Bone	Infecting	12-2014	2	Male	20-29	Non-ICU	24	No	No	No	Yes	No	No	No	No	No	No	No	No	No	No	No	No	No	No	No	No	<=2	<=1	4	8	>=16	4	>=8	>=128	0.5	ND	KPC-2	ND	ND
	C2-102-3	Yes	PRJNA391501	SAMN07291441	Osteosynthesis material	Infecting	02-2015					63																					4	>=16	>=64	>=64	>=16	>=16	>=8	>=128	>=4	ND	KPC-2	ND	ND
	C2-102-4	Yes	PRJNA391501	SAMN07291428	Blood	Infecting	04-2015					126																					<=2	<=1	>=64	>=64	>=16	>=16	>=8	>=128	<=0,25	ND	KPC-2	ND	ND
15	C2-103	No	N/A	N/A	Soft tissue	Infecting	12-2014	2	Male	60-69	Non-ICU	1	Yes	No	No	No	No	No	No	No	No	Yes	No	No	Yes	No	No	No	No	No	No	No	<=2	<=1	<=1	<=1	8	<=0,25	<=0,12	<=4	<=0,25	ND	ND	ND	ND
16	C2-105-1	Yes	PRJNA391501	SAMN07291440	Soft tissue	Infecting	12-2014	2	Female	50-59	Non-ICU	4	No	No	No	Yes	No	Yes	No	No	No	No	No	No	No	No	No	No	No	No	No	No	16	>=16	>=64	>=64	>=16	>=16	>=8	>=128	>=4	ND	KPC-2	ND	ND
17	C2-11	No	N/A	N/A	Rectal swap	Colonizing	01-2014	2	Male	80-89	Non-ICU	1	Yes	Yes	Yes	No	No	No	No	No	Yes	No	Yes	Yes	Yes	Yes	Yes	No	Yes	No	No	No	<=2	<=1	<=1	<=1	>=16	4	4	<=4	<=0,25	ND	KPC-2	ND	ND
18	C2-113	No	N/A	N/A	Peritoneal fluid	Infecting	01-2015	2	Female	70-79	Non-ICU	16	Yes	No	No	No	No	No	No	No	Yes	No	No	No	Yes	No	No	No	No	No	No	No	16	<=1	8	32	>=16	>=16	>=8	>=128	2	ND	ND	ND	ND
19	C2-118	No	N/A	N/A	Rectal swap	Colonizing	02-2015	2	Female	70-79	Non-ICU	1	Yes	No	No	No	No	No	No	No	Yes	No	No	No	Yes	Yes	Yes	No	No	Yes	Yes	No	>=64	>=16	16	4	1	1	4	>=128	>=4	ND	ND	ND	ND
20	C2-12	No	N/A	N/A	Blood	Infecting	01-2014	2	Female	80-89	Non-ICU	20	No	No	No	No	No	No	No	Yes	Yes	No	No	No	Yes	No	No	No	No	No	No	No	<=2	2	8	4	2	4	4	32	1	ND	KPC-2	ND	ND
21	C2-128	No	N/A	N/A	Rectal swap	Colonizing	04-2015	2	Male	20-29	Non-ICU	2	Yes	Yes	No	No	No	No	No	No	No	No	No	No	No	No	No	No	No	No	No	No	<=2	<=1	2	4	8	2	2	16	0.5	ND	ND	ND	ND
22	C2-13	No	N/A	N/A	Bone	Infecting	01-2014	2	Male	30-39	Non-ICU	3	Yes	No	No	No	No	No	No	No	No	No	No	No	No	Yes	Yes	Yes	No	Yes	Yes	No	<=2	<=1	4	4	>=16	>=16	>=8	16	>=4	ND	ND	ND	ND
23	C2-144	Yes	PRJNA391501	SAMN07291442	Peritoneal fluid	Infecting	07-2015	2	Female	70-79	Non-ICU	18	Yes	No	No	No	No	No	No	Yes	No	No	No	No	No	No	No	No	No	No	No	No	<=2	<=1	2	4	>=16	4	4	8	<=0,25	ND	KPC-2	ND	ND
24	C2-146-2	No	N/A	N/A	Rectal swap	Colonizing	07-2015	2	Male	60-69	Non-ICU	2	Yes	No	No	No	No	No	No	No	Yes	No	No	No	No	No	No	No	No	No	No	No	>=64	>=16	16	>=64	>=16	>=16	>=8	>=128	2	VIM-2	ND	ND	ND
25	C2-147-2	No	N/A	N/A	Rectal swap	Colonizing	08-2015	2	Male	20-29	Non-ICU	52	Yes	No	No	No	No	No	No	No	No	No	No	No	No	No	No	No	No	No	No	No	<=2	<=1	2	4	>=16	>=16	>=8	16	<=0,25	ND	ND	ND	ND
26	C2-15	No	N/A	N/A	Pleural fluid	Infecting	01-2014	2	Male	30-39	Non-ICU	42	No	No	No	No	No	Yes	No	No	No	No	No	No	No	No	No	No	No	No	No	No	16	<=1	<=1	2	>=16	8	>=8	16	2	ND	ND	ND	ND
	C2-15-1	No	N/A	N/A	Rectal swap	Colonizing						45																					16	2	16	>=64	2	4	4	>=128	<=0,25	ND	ND	ND	ND
27	C2-155-2	Yes	PRJNA391501	SAMN07291444	Rectal swap	Colonizing	09-2015	2	Male	70-79	ICU	1	Yes	No	No	No	Yes	Yes	No	No	No	Yes	No	No	Yes	Yes	No	No	No	No	Yes	No	>=64	>=16	8	16	>=16	1	>=8	>=128	2	VIM-2	ND	ND	ND
28	C2-29	No	N/A	N/A	Bone	Colonizing	03-2014	2	Male	60-69	Non-ICU	7	Yes	No	No	No	No	No	No	No	No	No	No	Yes	Yes	No	No	No	No	No	No	No	>=64	>=16	>=64	>=64	>=16	>=16	>=8	>=128	>=4	VIM-2	ND	ND	ND
29	C2-30-1	Yes	PRJNA391501	SAMN07291431	Bone	Colonizing	04-2014	2	Male	50-59	Non-ICU	38	Yes	No	No	No	No	No	No	No	No	No	No	No	No	Yes	No	Yes	No	No	No	No	>=64	>=16	16	16	>=16	>=16	>=8	>=128	>=4	VIM-2	ND	ND	ND
30	C2-36-3	No	N/A	N/A	Urine	Infecting	04-2014	2	Female	40-49	ICU	24	Yes	No	No	No	No	Yes	No	Yes	No	No	No	No	No	Yes	No	No	No	No	No	Yes	4	<=1	>=64	16	1	4	4	32	1	ND	ND	ND	ND
31	C2-42	Yes	PRJNA391501	SAMN07291432	Rectal swap	Colonizing	05-2014	2	Male	40-49	Non-ICU	1	Yes	No	No	No	No	No	No	No	Yes	No	Yes	No	Yes	Yes	No	No	No	No	No	Yes	>=64	>=16	>=64	>=64	>=16	>=16	>=8	>=128	>=4	VIM-2	ND	ND	ND
	C2-42-1	Yes	PRJNA391501	SAMN07291433	Soft tissue	Infecting						5																					>=64	>=16	16	>=64	>=16	>=16	>=8	>=128	>=4	VIM-2	ND	ND	ND
32	C2-49	No	N/A	N/A	Rectal swap	Colonizing	06-2014	2	Male	70-79	Non-ICU	3	Yes	Yes	No	No	No	No	No	No	Yes	No	No	Yes	Yes	Yes	No	No	No	No	No	Yes	>=64	>=16	32	32	>=16	>=16	>=8	>=128	>=4	ND	ND	ND	ND
33	C2-53-3	No	N/A	N/A	Rectal swap	Colonizing	06-2014	2	Male	50-59	Non-ICU	2	Yes	No	No	No	No	No	No	No	No	Yes	No	No	No	Yes	No	Yes	No	Yes	No	No	4	>=16	16	4	>=16	>=16	>=8	>=128	>=4	ND	KPC-2	ND	ND
34	C2-54	Yes	PRJNA391501	SAMN07291439	Soft tissue	Infecting	06-2014	2	Male	40-49	Non-ICU	2	Yes	No	No	Yes	No	No	No	No	No	No	No	No	No	Yes	No	No	No	No	No	Yes	<=2	<=1	16	4	>=16	>=16	>=8	32	>=4	ND	KPC-2	ND	ND
35	C2-64-2	Yes	PRJNA391501	SAMN07291434	Soft tissue	Infecting	08-2014	2	Male	70-79	Non-ICU	11	Yes	No	No	Yes	No	No	No	No	No	No	No	No	No	Yes	No	No	No	No	No	Yes	>=64	>=16	>=64	32	>=16	>=16	>=8	>=128	>=4	VIM-2	ND	ND	ND
	C2-64-3	Yes	PRJNA391501	SAMN07291435	Rectal swap	Colonizing						17														No							>=64	>=16	>=64	>=64	>=16	>=16	>=8	>=128	>=4	VIM-2	ND	ND	ND
36	C2-77	No	N/A	N/A	Rectal swap	Colonizing	09-2014	2	Male	20-29	Non-ICU	2	Yes	Yes	No	No	No	No	No	No	No	No	No	No	No	Yes	No	No	No	No	No	Yes	>=64	>=16	>=64	4	2	1	4	>=128	>=4	ND	ND	ND	ND
37	C2-81-2	No	N/A	N/A	Urine	Infecting	10-2014	2	Male	60-69	Non-ICU	1	Yes	No	No	No	No	No	No	No	No	No	No	No	Yes	Yes	No	No	No	No	No	Yes	>=64	>=16	>=64	16	1	4	>=8	>=128	>=4	ND	ND	ND	ND
38	C2-84	No	N/A	N/A	Soft tissue	Infecting	10-2014	2	Female	60-69	Non-ICU	7	No	No	No	No	No	Yes	No	No	No	No	No	No	No	No	No	No	No	No	No	No	4	2	8	4	>=16	0.5	0.25	<=4	0.5	ND	ND	ND	ND
39	C2-85-5	No	N/A	N/A	Blood	Infecting	10-2014	2	Female	50-59	Non-ICU	1	Yes	Yes	No	No	Yes	No	No	No	No	No	No	Yes	Yes	Yes	No	No	Yes	No	Yes	No	4	>=16	16	4	>=16	>=16	4	>=128	1	ND	KPC-2	ND	ND
40	C2-91	No	N/A	N/A	Blood	Infecting	10-2014	2	Male	70-79	Non-ICU	1	Yes	Yes	No	No	Yes	No	No	No	No	No	No	Yes	No	No	No	No	No	No	No	No	>=64	>=16	>=64	4	>=16	>=16	>=8	>=128	>=4	ND	ND	ND	ND
41	C2-92	No	N/A	N/A	Rectal swap	Colonizing	10-2014	2	Male	50-59	Non-ICU	1	Yes	Yes	Yes	No	No	No	No	No	Yes	No	Yes	No	Yes	No	No	No	No	No	No	No	<=2	<=1	<=1	2	2	>=16	>=8	8	<=0,25	ND	ND	ND	ND
	N/A	Not applicable
	ND	Not detected
	ICU	Intensive Care Unit
		KPC-producing Pseudomonas aeruginosa from different sources in different days from the same infected patient
		Infected and colonized simultaneously by VIM-Producing Pseudomonas aeruginosa
